# Supplementary material for: Retrospective Cohort Study Comparing Different Hysterectomy Approaches for the Treatment of Endometrial Cancer
Source: Cancers (Basel). 2026 Jun 18;18(12):1977. doi: 10.3390/cancers18121977 (PMC13296435; doi:10.3390/cancers18121977)
Supplement: Supplementary file 1 [file cancers-18-01977-s001.zip]

Archive with 1 entries (1 files):
- cancers-4118652-supplementary.pdf
